# Supplementary material for: Induction of immunosuppressive functions and NF-κB by FLIP in monocytes
Source: Nat Commun. 2018 Dec 5;9:5193. doi: 10.1038/s41467-018-07654-4 (PMC6281604; doi:10.1038/s41467-018-07654-4)
Supplement: Supplementary file 2 — Supplementary Data 1 [file 41467_2018_7654_MOESM2_ESM.xls]

## Sheet: Sheet1
c-FLIP signature (genes up-regulated in c-FLIP)
ProbeID	Symbol	EntrezID	Description	Fold Change	q-value(%)
1555340_x_at	RAP1A	5906	RAP1A, member of RAS oncogene family	41.5828	0
240287_at	ACOD1	730249	aconitate decarboxylase 1	22.4113	0
206181_at	SLAMF1	6504	signaling lymphocytic activation molecule family member 1	21.138	0
205207_at	IL6	3569	interleukin 6	17.8745	0.354329
1555339_at	RAP1A	5906	RAP1A, member of RAS oncogene family	17.8111	0
211906_s_at	SERPINB4	6318	serpin family B member 4	17.5504	0.216918
205242_at	CXCL13	10563	C-X-C motif chemokine ligand 13	17.5228	0
1555626_a_at	SLAMF1	6504	signaling lymphocytic activation molecule family member 1	16.5028	0
210072_at	CCL19	6363	C-C motif chemokine ligand 19	16.4071	0
212942_s_at	CEMIP	57214	cell migration inducing hyaluronan binding protein	16.0889	0.0634064
220322_at	IL36G	56300	interleukin 36, gamma	16.0793	0
205816_at	ITGB8	3696	integrin subunit beta 8	15.1449	0
227099_s_at	C11orf96	387763	chromosome 11 open reading frame 96	13.3144	0
209387_s_at	TM4SF1	4071	transmembrane 4 L six family member 1	13.2666	0.354329
205692_s_at	CD38	952	CD38 molecule	12.8187	0
215034_s_at	TM4SF1	4071	transmembrane 4 L six family member 1	12.5518	0.121094
223834_at	CD274	29126	CD274 molecule	11.557	0
220655_at	TNIP3	79931	TNFAIP3 interacting protein 3	11.444	0.0634064
211269_s_at	IL2RA	3559	interleukin 2 receptor subunit alpha	10.9068	0
219014_at	PLAC8	51316	placenta specific 8	10.7489	0
214581_x_at	TNFRSF21	27242	TNF receptor superfamily member 21	10.6647	0
202357_s_at	CFB	629	complement factor B	10.629	0
206157_at	PTX3	5806	pentraxin 3	10.1632	0
1553602_at	MUCL1	118430	mucin like 1	10.0072	0.0634064
206341_at	IL2RA	3559	interleukin 2 receptor subunit alpha	9.53012	0
209386_at	TM4SF1	4071	transmembrane 4 L six family member 1	9.50259	0.354329
207433_at	IL10	3586	interleukin 10	9.49222	0
210517_s_at	AKAP12	9590	A-kinase anchoring protein 12	9.0773	0
209037_s_at	EHD1	10938	EH domain containing 1	8.92075	0.121094
216244_at	IL1RN	3557	interleukin 1 receptor antagonist	8.76221	0
227180_at	ELOVL7	79993	ELOVL fatty acid elongase 7	8.32269	0.0325807
220603_s_at	MCTP2	55784	multiple C2 and transmembrane domain containing 2	7.79353	0
206765_at	KCNJ2	3759	potassium voltage-gated channel subfamily J member 2	7.6202	0
205542_at	STEAP1	26872	STEAP family member 1	7.44261	0
210029_at	IDO1	3620	indoleamine 2,3-dioxygenase 1	7.41033	0.121094
219424_at	EBI3	10148	Epstein-Barr virus induced 3	7.38574	0.0634064
218856_at	TNFRSF21	27242	TNF receptor superfamily member 21	7.29342	0
211488_s_at	ITGB8	3696	integrin subunit beta 8	7.25225	0.0634064
1569095_at	MIR3945HG	731424	MIR3945 host gene	7.14213	0
209706_at	NKX3-1	4824	NK3 homeobox 1	7.11011	0.0634064
243109_at	MCTP2	55784	multiple C2 and transmembrane domain containing 2	6.97954	0
205113_at	NEFM	4741	neurofilament, medium polypeptide	6.87917	0
206421_s_at	SERPINB7	8710	serpin family B member 7	6.84936	0
203158_s_at	GLS	2744	glutaminase	6.7978	0
1554997_a_at	PTGS2	5743	prostaglandin-endoperoxide synthase 2	6.72786	0.645346
209765_at	ADAM19	8728	ADAM metallopeptidase domain 19	6.52252	0.216918
231496_at	FCAMR	83953	Fc fragment of IgA and IgM receptor	6.37322	0.216918
225436_at	ABHD17C	58489	abhydrolase domain containing 17C	6.34229	0.121094
203108_at	GPRC5A	9052	G protein-coupled receptor class C group 5 member A	6.23361	0
223278_at	GJB2	2706	gap junction protein beta 2	6.21518	0.121094
239186_at	SERPINB9P1	221756	serpin family B member 9 pseudogene 1	6.18802	0.216918
218706_s_at	GRAMD3	65983	GRAM domain containing 3	6.10354	0
242807_at	FSD1L	83856	fibronectin type III and SPRY domain containing 1 like	6.02277	0
201195_s_at	SLC7A5	8140	solute carrier family 7 member 5	5.98168	0
227458_at	CD274	29126	CD274 molecule	5.81037	0.0634064
234985_at	LDLRAD3	143458	low density lipoprotein receptor class A domain containing 3	5.79219	0.0325807
220231_at	PPP1R17	10842	protein phosphatase 1 regulatory subunit 17	5.78302	0
209210_s_at	FERMT2	10979	fermitin family member 2	5.77514	0.354329
205765_at	CYP3A5	1577	cytochrome P450 family 3 subfamily A member 5	5.71865	0
225645_at	EHF	26298	ETS homologous factor	5.69811	0
226189_at	ITGB8	3696	integrin subunit beta 8	5.66024	0.354329
204951_at	RHOH	399	ras homolog family member H	5.65473	0.121094
219911_s_at	SLCO4A1	28231	solute carrier organic anion transporter family member 4A1	5.62169	0
216627_s_at	B4GALT1	2683	beta-1,4-galactosyltransferase 1	5.60676	0
206693_at	IL7	3574	interleukin 7	5.54187	0
206337_at	CCR7	1236	C-C motif chemokine receptor 7	5.49	0.0325807
209209_s_at	FERMT2	10979	fermitin family member 2	5.44741	0
1568638_a_at	IDO2	169355	indoleamine 2,3-dioxygenase 2	5.41382	0.0325807
1552928_s_at	TAB3	257397	TGF-beta activated kinase 1/MAP3K7 binding protein 3	5.40892	0
1554283_at	NOCT	25819	nocturnin	5.36516	0
200983_x_at	CD59	966	CD59 molecule	5.34691	0.121094
205676_at	CYP27B1	1594	cytochrome P450 family 27 subfamily B member 1	5.33385	0
1559777_at	MIR3945HG	731424	MIR3945 host gene	5.31237	0
209829_at	FAM65B	9750	family with sequence similarity 65 member B	5.28335	0.354329
209722_s_at	SERPINB9	5272	serpin family B member 9	5.20892	0.354329
204748_at	PTGS2	5743	prostaglandin-endoperoxide synthase 2	5.20676	0.645346
1559573_at	LINC01093	100506229	long intergenic non-protein coding RNA 1093	5.19127	0
206881_s_at	LILRA3	11026	leukocyte immunoglobulin like receptor A3	5.19089	0
224367_at	BEX2	84707	brain expressed X-linked 2	5.19028	0
1555465_at	MCOLN2	255231	mucolipin 2	5.1877	0
238439_at	ANKRD22	118932	ankyrin repeat domain 22	5.15401	0.216918
210837_s_at	PDE4D	5144	phosphodiesterase 4D	5.15062	0.0634064
32128_at	CCL18	6362	C-C motif chemokine ligand 18	5.10134	0.645346
218883_s_at	CENPU	79682	centromere protein U	5.06972	0.216918
217455_s_at	SSTR2	6752	somatostatin receptor 2	5.06668	0
242982_x_at	ITGB8	3696	integrin subunit beta 8	5.02666	0.216918
224215_s_at	DLL1	28514	delta like canonical Notch ligand 1	5.02217	0.645346
222221_x_at	EHD1	10938	EH domain containing 1	4.96627	0.0634064
202411_at	IFI27	3429	interferon alpha inducible protein 27	4.94913	0.0634064
213256_at	1999-02-28	115123	membrane associated ring-CH-type finger 3	4.90638	0
225016_at	APCDD1	147495	APC down-regulated 1	4.86144	0.121094
205798_at	IL7R	3575	interleukin 7 receptor	4.85351	0.645346
206118_at	STAT4	6775	signal transducer and activator of transcription 4	4.81012	0
207375_s_at	IL15RA	3601	interleukin 15 receptor subunit alpha	4.80483	0
207901_at	IL12B	3593	interleukin 12B	4.79097	0.121094
236785_at	LOC101928461	101928461	uncharacterized LOC101928461	4.78357	0
227370_at	FAM171B	165215	family with sequence similarity 171 member B	4.68062	0.0325807
220745_at	IL19	29949	interleukin 19	4.66689	0.354329
230110_at	MCOLN2	255231	mucolipin 2	4.65314	0
218932_at	ZNHIT6	54680	zinc finger HIT-type containing 6	4.6468	0
210563_x_at	CFLAR	8837	CASP8 and FADD like apoptosis regulator	4.64513	0
217848_s_at	PPA1	5464	pyrophosphatase (inorganic) 1	4.64024	0
205830_at	CLGN	1047	calmegin	4.62342	0
229070_at	ADTRP	84830	androgen dependent TFPI regulating protein	4.60225	0.354329
200984_s_at	CD59	966	CD59 molecule	4.58271	0.216918
204698_at	ISG20	3669	interferon stimulated exonuclease gene 20	4.54547	0.0325807
203725_at	GADD45A	1647	growth arrest and DNA damage inducible alpha	4.53545	0
209457_at	DUSP5	1847	dual specificity phosphatase 5	4.51817	0
220230_s_at	CYB5R2	51700	cytochrome b5 reductase 2	4.5044	0.0634064
231991_at	CCM2L	140706	CCM2 like scaffolding protein	4.49626	0.0325807
231880_at	STRIP2	57464	striatin interacting protein 2	4.49367	0.0325807
210001_s_at	SOCS1	8651	suppressor of cytokine signaling 1	4.46912	0
207111_at	ADGRE1	2015	adhesion G protein-coupled receptor E1	4.41755	0
44783_s_at	HEY1	23462	hes related family bHLH transcription factor with YRPW motif 1	4.41348	0.216918
205016_at	TGFA	7039	transforming growth factor alpha	4.4029	0.645346
210164_at	GZMB	3002	granzyme B	4.37893	0.216918
222223_s_at	IL36RN	26525	interleukin 36 receptor antagonist	4.36114	0.121094
209939_x_at	CFLAR	8837	CASP8 and FADD like apoptosis regulator	4.3411	0
210582_s_at	LIMK2	3985	LIM domain kinase 2	4.32122	0
216243_s_at	IL1RN	3557	interleukin 1 receptor antagonist	4.29076	0
204103_at	CCL4	6351	C-C motif chemokine ligand 4	4.28879	0.121094
244289_at	ZNF300P1	134466	zinc finger protein 300 pseudogene 1	4.26733	0.121094
242586_at	FSD1L	83856	fibronectin type III and SPRY domain containing 1 like	4.24193	0
239427_at	SLAMF1	6504	signaling lymphocytic activation molecule family member 1	4.24145	0.121094
206025_s_at	TNFAIP6	7130	TNF alpha induced protein 6	4.22423	0.0325807
214446_at	ELL2	22936	elongation factor for RNA polymerase II 2	4.22392	0.0634064
203372_s_at	SOCS2	8835	suppressor of cytokine signaling 2	4.2196	0
33304_at	ISG20	3669	interferon stimulated exonuclease gene 20	4.21143	0
218839_at	HEY1	23462	hes related family bHLH transcription factor with YRPW motif 1	4.19986	0.121094
230904_at	FSD1L	83856	fibronectin type III and SPRY domain containing 1 like	4.1949	0
207509_s_at	LAIR2	3904	leukocyte associated immunoglobulin like receptor 2	4.16251	0.0634064
201242_s_at	ATP1B1	481	ATPase Na+/K+ transporting subunit beta 1	4.16203	0.121094
224336_s_at	DUSP16	80824	dual specificity phosphatase 16	4.14688	0.216918
222802_at	EDN1	1906	endothelin 1	4.14187	0
223798_at	SLC41A2	84102	solute carrier family 41 member 2	4.11541	0
202193_at	LIMK2	3985	LIM domain kinase 2	4.10166	0.121094
212659_s_at	IL1RN	3557	interleukin 1 receptor antagonist	4.09109	0
200985_s_at	CD59	966	CD59 molecule	4.08535	0.645346
215723_s_at	PLD1	5337	phospholipase D1	4.0851	0.0325807
44790_s_at	RUBCNL	80183	RUN and cysteine rich domain containing beclin 1 interacting protein like	4.04862	0.0634064
204224_s_at	GCH1	2643	GTP cyclohydrolase 1	4.03278	0.216918
210087_s_at	MPZL1	9019	myelin protein zero like 1	4.01034	0
221881_s_at	CLIC4	25932	chloride intracellular channel 4	3.99372	0
1564310_a_at	PARP15	165631	poly(ADP-ribose) polymerase family member 15	3.97625	0
1554519_at	CD80	941	CD80 molecule	3.9749	0.121094
227646_at	EBF1	1879	early B-cell factor 1	3.93886	0.0634064
202986_at	ARNT2	9915	aryl hydrocarbon receptor nuclear translocator 2	3.9386	0
231078_at	SLC25A37	51312	solute carrier family 25 member 37	3.92703	0.121094
206170_at	ADRB2	154	adrenoceptor beta 2	3.92592	0
234306_s_at	SLAMF7	57823	SLAM family member 7	3.9241	0
1562433_at	LINC01181	379034	long intergenic non-protein coding RNA 1181	3.89026	0
242727_at	ARL5B	221079	ADP ribosylation factor like GTPase 5B	3.88377	0.216918
221062_at	HS3ST3B1	9953	heparan sulfate-glucosamine 3-sulfotransferase 3B1	3.88369	0.354329
205518_s_at	CMAHP	8418	cytidine monophospho-N-acetylneuraminic acid hydroxylase, pseudogene	3.87775	0.0634064
217475_s_at	LIMK2	3985	LIM domain kinase 2	3.8702	0.0325807
239196_at	ANKRD22	118932	ankyrin repeat domain 22	3.86906	0.216918
224461_s_at	AIFM2	84883	apoptosis inducing factor, mitochondria associated 2	3.86692	0.0325807
212110_at	SLC39A14	23516	solute carrier family 39 member 14	3.86513	0.354329
219869_s_at	SLC39A8	64116	solute carrier family 39 member 8	3.85872	0
219522_at	FJX1	24147	four jointed box 1	3.85361	0
1555785_a_at	XRN1	54464	5'-3' exoribonuclease 1	3.83988	0.121094
213524_s_at	G0S2	50486	G0/G1 switch 2	3.82753	0.645346
222068_s_at	DNAAF1	123872	dynein axonemal assembly factor 1	3.81953	0
211840_s_at	PDE4D	5144	phosphodiesterase 4D	3.80836	0
224407_s_at	STK26	51765	serine/threonine protein kinase 26	3.78793	0.0634064
201942_s_at	CPD	1362	carboxypeptidase D	3.7554	0
1555643_s_at	LILRA5	353514	leukocyte immunoglobulin like receptor A5	3.74802	0.121094
223169_s_at	RHOU	58480	ras homolog family member U	3.74506	0.0325807
218532_s_at	FAM134B	54463	family with sequence similarity 134 member B	3.73721	0.216918
223125_s_at	C1orf21	81563	chromosome 1 open reading frame 21	3.72439	0
210564_x_at	CFLAR	8837	CASP8 and FADD like apoptosis regulator	3.7211	0
223991_s_at	GALNT2	2590	polypeptide N-acetylgalactosaminyltransferase 2	3.71831	0
228285_at	TDRD9	122402	tudor domain containing 9	3.70892	0.121094
211302_s_at	PDE4B	5142	phosphodiesterase 4B	3.68898	0.0634064
1555689_at	CD80	941	CD80 molecule	3.68019	0.0634064
235549_at	RNF144B	255488	ring finger protein 144B	3.65715	0
215724_at	PLD1	5337	phospholipase D1	3.6447	0.0325807
1552927_at	TAB3	257397	TGF-beta activated kinase 1/MAP3K7 binding protein 3	3.64351	0
208112_x_at	EHD1	10938	EH domain containing 1	3.64303	0.216918
206026_s_at	TNFAIP6	7130	TNF alpha induced protein 6	3.63794	0.0325807
207030_s_at	CSRP2	1466	cysteine and glycine rich protein 2	3.63329	0
209719_x_at	SERPINB3	6317	serpin family B member 3	3.60343	0.645346
238009_at	SOX5	6660	SRY-box 5	3.59837	0.121094
222935_x_at	SLC39A8	64116	solute carrier family 39 member 8	3.5907	0
231303_at	LINC00158	54072	long intergenic non-protein coding RNA 158	3.58237	0
208389_s_at	SLC1A2	6506	solute carrier family 1 member 2	3.56515	0
207442_at	CSF3	1440	colony stimulating factor 3	3.55788	0
204388_s_at	MAOA	4128	monoamine oxidase A	3.54901	0
209038_s_at	EHD1	10938	EH domain containing 1	3.54737	0.216918
209039_x_at	EHD1	10938	EH domain containing 1	3.52041	0.216918
218510_x_at	FAM134B	54463	family with sequence similarity 134 member B	3.50667	0.216918
220254_at	LRP12	29967	LDL receptor related protein 12	3.49331	0
210287_s_at	FLT1	2321	fms related tyrosine kinase 1	3.48871	0.645346
224634_at	GPATCH4	54865	G-patch domain containing 4	3.47904	0
220253_s_at	LRP12	29967	LDL receptor related protein 12	3.47835	0.121094
204301_at	KBTBD11	9920	kelch repeat and BTB domain containing 11	3.47297	0
205590_at	RASGRP1	10125	RAS guanyl releasing protein 1	3.47238	0.645346
1555963_x_at	B3GNT7	93010	UDP-GlcNAc:betaGal beta-1,3-N-acetylglucosaminyltransferase 7	3.47158	0.0325807
224807_at	GRAMD1A	57655	GRAM domain containing 1A	3.45513	0.0325807
1555355_a_at	ETS1	2113	ETS proto-oncogene 1, transcription factor	3.4525	0.121094
219471_at	RUBCNL	80183	RUN and cysteine rich domain containing beclin 1 interacting protein like	3.41953	0.0634064
207528_s_at	SLC7A11	23657	solute carrier family 7 member 11	3.41733	0.0325807
201243_s_at	ATP1B1	481	ATPase Na+/K+ transporting subunit beta 1	3.40979	0.121094
235116_at	TRAF1	7185	TNF receptor associated factor 1	3.40949	0
207764_s_at	HIPK3	10114	homeodomain interacting protein kinase 3	3.40017	0
214022_s_at	IFITM1	8519	interferon induced transmembrane protein 1	3.39618	0.0634064
223939_at	SUCNR1	56670	succinate receptor 1	3.38314	0.0634064
229435_at	GLIS3	169792	GLIS family zinc finger 3	3.38258	0.121094
215838_at	LILRA5	353514	leukocyte immunoglobulin like receptor A5	3.38021	0.354329
238567_at	SGPP2	130367	sphingosine-1-phosphate phosphatase 2	3.3752	0
214597_at	SSTR2	6752	somatostatin receptor 2	3.375	0.216918
209392_at	ENPP2	5168	ectonucleotide pyrophosphatase/phosphodiesterase 2	3.37463	0.354329
210594_x_at	MPZL1	9019	myelin protein zero like 1	3.36924	0
224833_at	ETS1	2113	ETS proto-oncogene 1, transcription factor	3.34797	0.121094
214235_at	CYP3A5	1577	cytochrome P450 family 3 subfamily A member 5	3.33976	0.0634064
243894_at	SLC41A2	84102	solute carrier family 41 member 2	3.33527	0.0634064
201995_at	EXT1	2131	exostosin glycosyltransferase 1	3.32737	0
218995_s_at	EDN1	1906	endothelin 1	3.32424	0
208691_at	TFRC	7037	transferrin receptor	3.31735	0
201060_x_at	STOM	2040	stomatin	3.31187	0.0634064
222392_x_at	PERP	64065	PERP, TP53 apoptosis effector	3.31167	0
1555962_at	B3GNT7	93010	UDP-GlcNAc:betaGal beta-1,3-N-acetylglucosaminyltransferase 7	3.30743	0
201939_at	PLK2	10769	polo like kinase 2	3.29879	0.645346
209608_s_at	ACAT2	39	acetyl-CoA acetyltransferase 2	3.29776	0
211317_s_at	CFLAR	8837	CASP8 and FADD like apoptosis regulator	3.29269	0
214234_s_at	CYP3A5	1577	cytochrome P450 family 3 subfamily A member 5	3.2902	0
207920_x_at	ZFX	7543	zinc finger protein, X-linked	3.28795	0
213005_s_at	KANK1	23189	KN motif and ankyrin repeat domains 1	3.27419	0.0325807
216245_at	IL1RN	3557	interleukin 1 receptor antagonist	3.27227	0
204286_s_at	PMAIP1	5366	phorbol-12-myristate-13-acetate-induced protein 1	3.26912	0.354329
219199_at	AFF4	27125	AF4/FMR2 family member 4	3.26453	0
215671_at	PDE4B	5142	phosphodiesterase 4B	3.26187	0.216918
205429_s_at	MPP6	51678	membrane palmitoylated protein 6	3.25937	0.354329
204715_at	PANX1	24145	pannexin 1	3.25025	0
225622_at	PAG1	55824	phosphoprotein membrane anchor with glycosphingolipid microdomains 1	3.24757	0.0325807
244808_at	GRAMD1A	57655	GRAM domain containing 1A	3.2362	0.354329
223985_at	FSD1L	83856	fibronectin type III and SPRY domain containing 1 like	3.2359	0
219211_at	USP18	11274	ubiquitin specific peptidase 18	3.2243	0.216918
225142_at	KDM7A	80853	lysine demethylase 7A	3.2221	0
177_at	PLD1	5337	phospholipase D1	3.21044	0.0325807
55692_at	ELMO2	63916	engulfment and cell motility 2	3.2092	0
235479_at	CPEB2	132864	cytoplasmic polyadenylation element binding protein 2	3.20762	0
202732_at	PKIG	11142	protein kinase (cAMP-dependent, catalytic) inhibitor gamma	3.19523	0
238727_at	LOC440934	440934	uncharacterized LOC440934	3.19243	0.354329
219159_s_at	SLAMF7	57823	SLAM family member 7	3.19187	0.0634064
206099_at	PRKCH	5583	protein kinase C eta	3.19034	0.121094
205463_s_at	PDGFA	5154	platelet derived growth factor subunit A	3.18658	0.0634064
228945_s_at	SLC39A8	64116	solute carrier family 39 member 8	3.16394	0
202906_s_at	NBN	4683	nibrin	3.1639	0
211862_x_at	CFLAR	8837	CASP8 and FADD like apoptosis regulator	3.15797	0
217787_s_at	GALNT2	2590	polypeptide N-acetylgalactosaminyltransferase 2	3.15794	0
207500_at	CASP5	838	caspase 5	3.15522	0.0325807
203373_at	SOCS2	8835	suppressor of cytokine signaling 2	3.15164	0
1569352_at	FNIP2	57600	folliculin interacting protein 2	3.14903	0.0634064
219210_s_at	RAB8B	51762	RAB8B, member RAS oncogene family	3.14774	0
209270_at	LAMB3	3914	laminin subunit beta 3	3.14484	0.216918
207332_s_at	TFRC	7037	transferrin receptor	3.13704	0.0634064
239648_at	DCUN1D3	123879	defective in cullin neddylation 1 domain containing 3	3.11763	0.0325807
228181_at	SLC30A1	7779	solute carrier family 30 member 1	3.10282	0.0325807
210367_s_at	PTGES	9536	prostaglandin E synthase	3.09785	0.216918
241384_x_at	GK5	256356	glycerol kinase 5 (putative)	3.08747	0.216918
217299_s_at	NBN	4683	nibrin	3.08492	0
208485_x_at	CFLAR	8837	CASP8 and FADD like apoptosis regulator	3.08378	0
218764_at	PRKCH	5583	protein kinase C eta	3.08307	0.0634064
222838_at	SLAMF7	57823	SLAM family member 7	3.07524	0.0634064
203708_at	PDE4B	5142	phosphodiesterase 4B	3.06866	0.216918
232530_at	PLD1	5337	phospholipase D1	3.04435	0.216918
201329_s_at	ETS2	2114	ETS proto-oncogene 2, transcription factor	3.04344	0.216918
239860_at	LOC100130232	100130232	LP2209	3.03214	0.645346
210839_s_at	ENPP2	5168	ectonucleotide pyrophosphatase/phosphodiesterase 2	3.02645	0.121094
202924_s_at	PLAGL2	5326	PLAG1 like zinc finger 2	3.02128	0
227230_s_at	KIAA1211	57482	KIAA1211	3.02096	0.216918
1557126_a_at	PLD1	5337	phospholipase D1	3.01845	0.0325807
210426_x_at	RORA	6095	RAR related orphan receptor A	3.00763	0.645346
206867_at	GCKR	2646	glucokinase regulator	3.00451	0.645346
223028_s_at	SNX9	51429	sorting nexin 9	3.00395	0.121094
210571_s_at	CMAHP	8418	cytidine monophospho-N-acetylneuraminic acid hydroxylase, pseudogene	2.99971	0.121094
57703_at	SENP5	205564	SUMO1/sentrin specific peptidase 5	2.99821	0
225570_at	SLC41A1	254428	solute carrier family 41 member 1	2.99718	0
216867_s_at	PDGFA	5154	platelet derived growth factor subunit A	2.99351	0.216918
209799_at	PRKAA1	5562	protein kinase AMP-activated catalytic subunit alpha 1	2.99195	0
204389_at	MAOA	4128	monoamine oxidase A	2.98357	0.0325807
212463_at	CD59	966	CD59 molecule	2.9768	0.645346
205404_at	HSD11B1	3290	hydroxysteroid 11-beta dehydrogenase 1	2.97463	0
211844_s_at	NRP2	8828	neuropilin 2	2.97025	0
229865_at	FNDC3B	64778	fibronectin type III domain containing 3B	2.96968	0.121094
221765_at	UGCG	7357	UDP-glucose ceramide glucosyltransferase	2.94959	0.121094
217744_s_at	PERP	64065	PERP, TP53 apoptosis effector	2.94345	0
203276_at	LMNB1	4001	lamin B1	2.93773	0
219352_at	HERC6	55008	HECT and RLD domain containing E3 ubiquitin protein ligase family member 6	2.93508	0.216918
208499_s_at	DNAJC3	5611	DnaJ heat shock protein family (Hsp40) member C3	2.92898	0
228284_at	TLE1	7088	transducin like enhancer of split 1	2.92493	0.0634064
227354_at	PAG1	55824	phosphoprotein membrane anchor with glycosphingolipid microdomains 1	2.92397	0
205203_at	PLD1	5337	phospholipase D1	2.92086	0.0325807
218009_s_at	PRC1	9055	protein regulator of cytokinesis 1	2.91132	0.0325807
209508_x_at	CFLAR	8837	CASP8 and FADD like apoptosis regulator	2.90612	0
212657_s_at	IL1RN	3557	interleukin 1 receptor antagonist	2.90302	0
219677_at	SPSB1	80176	splA/ryanodine receptor domain and SOCS box containing 1	2.89454	0
210836_x_at	PDE4D	5144	phosphodiesterase 4D	2.87966	0.121094
228054_at	TMEM44	93109	transmembrane protein 44	2.87884	0.645346
224632_at	GPATCH4	54865	G-patch domain containing 4	2.87412	0.0634064
1552696_at	NIPA1	123606	non imprinted in Prader-Willi/Angelman syndrome 1	2.87257	0.0325807
215411_s_at	TRAF3IP2	10758	TRAF3 interacting protein 2	2.86566	0
203358_s_at	EZH2	2146	enhancer of zeste 2 polycomb repressive complex 2 subunit	2.86299	0
233261_at	EBF1	1879	early B-cell factor 1	2.85195	0.645346
219493_at	SHCBP1	79801	SHC binding and spindle associated 1	2.84493	0.121094
218499_at	STK26	51765	serine/threonine protein kinase 26	2.83367	0.216918
219253_at	TMEM185B	79134	transmembrane protein 185B	2.82746	0
201668_x_at	MARCKS	4082	myristoylated alanine rich protein kinase C substrate	2.82594	0
237215_s_at	TFRC	7037	transferrin receptor	2.82451	0
1564053_a_at	YTHDF3	253943	YTH N6-methyladenosine RNA binding protein 3	2.82281	0
213060_s_at	CHI3L2	1117	chitinase 3 like 2	2.81196	0.121094
204095_s_at	ELL	8178	elongation factor for RNA polymerase II	2.81146	0
220054_at	IL23A	51561	interleukin 23 subunit alpha	2.81108	0.354329
214212_x_at	FERMT2	10979	fermitin family member 2	2.80839	0.645346
219037_at	RRP15	51018	ribosomal RNA processing 15 homolog	2.80575	0.216918
207113_s_at	TNF	7124	tumor necrosis factor	2.80344	0
244739_at	RDX	5962	radixin	2.80031	0.354329
219334_s_at	NABP1	64859	nucleic acid binding protein 1	2.797	0
225626_at	PAG1	55824	phosphoprotein membrane anchor with glycosphingolipid microdomains 1	2.79267	0.0634064
1563010_at	ITGB8	3696	integrin subunit beta 8	2.78848	0.354329
222451_s_at	ZDHHC9	51114	zinc finger DHHC-type containing 9	2.78807	0
219558_at	ATP13A3	79572	ATPase 13A3	2.78055	0.645346
211631_x_at	B4GALT1	2683	beta-1,4-galactosyltransferase 1	2.77864	0
214486_x_at	CFLAR	8837	CASP8 and FADD like apoptosis regulator	2.77769	0
1560069_at	PLEKHM3	389072	pleckstrin homology domain containing M3	2.77679	0.0325807
214617_at	PRF1	5551	perforin 1	2.77328	0.354329
205965_at	BATF	10538	basic leucine zipper ATF-like transcription factor	2.77061	0
1563071_at	LOC100289061	100289061	uncharacterized LOC100289061	2.76643	0
219596_at	THAP10	56906	THAP domain containing 10	2.75994	0.645346
230258_at	GLIS3	169792	GLIS family zinc finger 3	2.75742	0.645346
225564_at	SPATA13	221178	spermatogenesis associated 13	2.75644	0.0634064
210732_s_at	LGALS8	3964	galectin 8	2.75457	0
225763_at	RCSD1	92241	RCSD domain containing 1	2.74988	0
228825_at	PTGR1	22949	prostaglandin reductase 1	2.74958	0
204881_s_at	UGCG	7357	UDP-glucose ceramide glucosyltransferase	2.74612	0
1555292_at	STRIP2	57464	striatin interacting protein 2	2.74361	0.0634064
201670_s_at	MARCKS	4082	myristoylated alanine rich protein kinase C substrate	2.73339	0
205599_at	TRAF1	7185	TNF receptor associated factor 1	2.73065	0.121094
1565254_s_at	ELL	8178	elongation factor for RNA polymerase II	2.72601	0.121094
206513_at	AIM2	9447	absent in melanoma 2	2.72591	0.354329
201543_s_at	SAR1A	56681	secretion associated Ras related GTPase 1A	2.72394	0
230446_at	LOC101927811	101927811	uncharacterized LOC101927811	2.72155	0.216918
1560520_at	LOC102724162	102724162	uncharacterized LOC102724162	2.70373	0.645346
205015_s_at	TGFA	7039	transforming growth factor alpha	2.70219	0
238168_at	TM4SF1	4071	transmembrane 4 L six family member 1	2.70028	0.354329
209629_s_at	NXT2	55916	nuclear transport factor 2 like export factor 2	2.69125	0
217785_s_at	YKT6	10652	YKT6 v-SNARE homolog (S. cerevisiae)	2.69079	0
205226_at	PDGFRL	5157	platelet derived growth factor receptor like	2.68958	0
219774_at	CCDC93	54520	coiled-coil domain containing 93	2.6718	0
202609_at	EPS8	2059	epidermal growth factor receptor pathway substrate 8	2.65951	0.0634064
206536_s_at	XIAP	331	X-linked inhibitor of apoptosis	2.65931	0
221104_s_at	NIPSNAP3B	55335	nipsnap homolog 3B	2.65147	0
207978_s_at	NR4A3	8013	nuclear receptor subfamily 4 group A member 3	2.64449	0.216918
206877_at	MXD1	4084	MAX dimerization protein 1	2.64248	0.354329
220104_at	ZC3HAV1	56829	zinc finger CCCH-type containing, antiviral 1	2.64154	0.645346
219326_s_at	B3GNT2	10678	UDP-GlcNAc:betaGal beta-1,3-N-acetylglucosaminyltransferase 2	2.64111	0.354329
214452_at	BCAT1	586	branched chain amino acid transaminase 1	2.63856	0.354329
1555105_a_at	MIER1	57708	MIER1 transcriptional regulator	2.63705	0
216504_s_at	SLC39A8	64116	solute carrier family 39 member 8	2.63542	0
218033_s_at	SNN	8303	stannin	2.63293	0
213497_at	ABTB2	25841	ankyrin repeat and BTB domain containing 2	2.62362	0
206571_s_at	MAP4K4	9448	mitogen-activated protein kinase kinase kinase kinase 4	2.6231	0
1554830_a_at	STEAP3	55240	STEAP3 metalloreductase	2.61705	0.216918
1554008_at	OSMR	9180	oncostatin M receptor	2.61579	0
227297_at	ITGA9	3680	integrin subunit alpha 9	2.61287	0.354329
1552277_a_at	MSANTD3	91283	Myb/SANT DNA binding domain containing 3	2.61009	0.645346
202905_x_at	NBN	4683	nibrin	2.60911	0
201461_s_at	MAPKAPK2	9261	mitogen-activated protein kinase-activated protein kinase 2	2.60811	0.0634064
222780_s_at	BAALC	79870	brain and acute leukemia, cytoplasmic	2.60779	0.216918
219582_at	OGFRL1	79627	opioid growth factor receptor like 1	2.60298	0
220358_at	BATF3	55509	basic leucine zipper ATF-like transcription factor 3	2.60191	0
225464_at	FRMD6	122786	FERM domain containing 6	2.59444	0.216918
203395_s_at	HES1	3280	hes family bHLH transcription factor 1	2.58754	0.645346
226063_at	VAV2	7410	vav guanine nucleotide exchange factor 2	2.58616	0.0325807
226751_at	CNRIP1	25927	cannabinoid receptor interacting protein 1	2.58379	0.121094
218987_at	ATF7IP	55729	activating transcription factor 7 interacting protein	2.58191	0
206249_at	MAP3K13	9175	mitogen-activated protein kinase kinase kinase 13	2.58184	0
215719_x_at	FAS	355	Fas cell surface death receptor	2.58064	0.121094
214660_at	ITGA1	3672	integrin subunit alpha 1	2.58063	0.216918
227408_s_at	SNX25	83891	sorting nexin 25	2.57995	0.354329
231396_s_at	FAM126A	84668	family with sequence similarity 126 member A	2.57596	0
210190_at	STX11	8676	syntaxin 11	2.56794	0
55081_at	MICALL1	85377	MICAL like 1	2.56354	0
232204_at	EBF1	1879	early B-cell factor 1	2.56279	0.645346
206411_s_at	ABL2	27	ABL proto-oncogene 2, non-receptor tyrosine kinase	2.559	0
218656_s_at	LHFP	10186	lipoma HMGIC fusion partner	2.55072	0.216918
211613_s_at	GPD2	2820	glycerol-3-phosphate dehydrogenase 2	2.54999	0
1405_i_at	CCL5	6352	C-C motif chemokine ligand 5	2.54944	0.0325807
233085_s_at	NABP1	64859	nucleic acid binding protein 1	2.54827	0
236565_s_at	LARP6	55323	La ribonucleoprotein domain family member 6	2.54807	0.0634064
214390_s_at	BCAT1	586	branched chain amino acid transaminase 1	2.54516	0.354329
32541_at	PPP3CC	5533	protein phosphatase 3 catalytic subunit gamma	2.54425	0.0325807
209267_s_at	SLC39A8	64116	solute carrier family 39 member 8	2.54124	0
211316_x_at	CFLAR	8837	CASP8 and FADD like apoptosis regulator	2.54074	0
231192_at	LPAR3	23566	lysophosphatidic acid receptor 3	2.53948	0.354329
207336_at	SOX5	6660	SRY-box 5	2.53815	0.216918
1555167_s_at	NAMPT	10135	nicotinamide phosphoribosyltransferase	2.53574	0.121094
220132_s_at	CLEC2D	29121	C-type lectin domain family 2 member D	2.5354	0.0325807
202693_s_at	STK17A	9263	serine/threonine kinase 17a	2.53538	0
227985_at	LOC100506098	100506098	uncharacterized LOC100506098	2.53207	0
1553338_at	SDE2	163859	SDE2 telomere maintenance homolog	2.53048	0
206675_s_at	SKIL	6498	SKI like proto-oncogene	2.53046	0.645346
220153_at	ENTPD7	57089	ectonucleoside triphosphate diphosphohydrolase 7	2.52995	0
201559_s_at	CLIC4	25932	chloride intracellular channel 4	2.52775	0
219321_at	MPP5	64398	membrane palmitoylated protein 5	2.52337	0
227200_at	ETV3	2117	ETS variant 3	2.51835	0
210210_at	MPZL1	9019	myelin protein zero like 1	2.51681	0.0325807
220658_s_at	ARNTL2	56938	aryl hydrocarbon receptor nuclear translocator like 2	2.51108	0
1552312_a_at	MFAP3	4238	microfibrillar associated protein 3	2.5101	0
1562440_at	MAP3K13	9175	mitogen-activated protein kinase kinase kinase 13	2.50526	0.0325807
1569183_a_at	CHM	1121	CHM, Rab escort protein 1	2.50012	0.354329
223625_at	FAM126A	84668	family with sequence similarity 126 member A	2.49838	0.0325807
209999_x_at	SOCS1	8651	suppressor of cytokine signaling 1	2.49345	0
214014_at	CDC42EP2	10435	CDC42 effector protein 2	2.49253	0.216918
204285_s_at	PMAIP1	5366	phorbol-12-myristate-13-acetate-induced protein 1	2.49088	0.645346
219716_at	APOL6	80830	apolipoprotein L6	2.49076	0.354329
221528_s_at	ELMO2	63916	engulfment and cell motility 2	2.48252	0
36564_at	RNF19B	127544	ring finger protein 19B	2.48234	0
226099_at	ELL2	22936	elongation factor for RNA polymerase II 2	2.47589	0.354329
207926_at	GP5	2814	glycoprotein V platelet	2.47246	0.121094
216252_x_at	FAS	355	Fas cell surface death receptor	2.46978	0.354329
210896_s_at	ASPH	444	aspartate beta-hydroxylase	2.46745	0.645346
224967_at	UGCG	7357	UDP-glucose ceramide glucosyltransferase	2.46659	0.0325807
212960_at	TBC1D9	23158	TBC1 domain family member 9	2.46374	0
230844_at	LOC440934	440934	uncharacterized LOC440934	2.46292	0
214632_at	NRP2	8828	neuropilin 2	2.45389	0.645346
206038_s_at	NR2C2	7182	nuclear receptor subfamily 2 group C member 2	2.44721	0.0634064
203874_s_at	SMARCA1	6594	SWI/SNF related, matrix associated, actin dependent regulator of chromatin, subfamily a, member 1	2.44341	0
208864_s_at	TXN	7295	thioredoxin	2.44312	0
223027_at	SNX9	51429	sorting nexin 9	2.44306	0.354329
213346_at	TEX30	93081	testis expressed 30	2.44303	0
209653_at	KPNA4	3840	karyopherin subunit alpha 4	2.4411	0
220009_at	LONRF3	79836	LON peptidase N-terminal domain and ring finger 3	2.44009	0.645346
228824_s_at	PTGR1	22949	prostaglandin reductase 1	2.44007	0
226556_at	MAP3K13	9175	mitogen-activated protein kinase kinase kinase 13	2.43393	0
222872_x_at	NABP1	64859	nucleic acid binding protein 1	2.43145	0
204655_at	CCL5	6352	C-C motif chemokine ligand 5	2.43136	0
227677_at	JAK3	3718	Janus kinase 3	2.42766	0.354329
207176_s_at	CD80	941	CD80 molecule	2.42681	0.0634064
206176_at	BMP6	654	bone morphogenetic protein 6	2.42461	0.0325807
226582_at	LOC400043	400043	uncharacterized LOC400043	2.42319	0
231897_at	PTGR1	22949	prostaglandin reductase 1	2.422	0
213038_at	RNF19B	127544	ring finger protein 19B	2.41917	0
205027_s_at	MAP3K8	1326	mitogen-activated protein kinase kinase kinase 8	2.41692	0.645346
205508_at	SCN1B	6324	sodium voltage-gated channel beta subunit 1	2.40963	0.354329
225316_at	MFSD2A	84879	major facilitator superfamily domain containing 2A	2.40532	0
219631_at	LRP12	29967	LDL receptor related protein 12	2.4023	0.645346
207000_s_at	PPP3CC	5533	protein phosphatase 3 catalytic subunit gamma	2.40038	0
204780_s_at	FAS	355	Fas cell surface death receptor	2.39671	0.0634064
1570541_s_at	GBP1P1	400759	guanylate binding protein 1 pseudogene 1	2.39638	0
213457_at	MFHAS1	9258	malignant fibrous histiocytoma amplified sequence 1	2.3935	0
223887_at	GPR132	29933	G protein-coupled receptor 132	2.39302	0
228636_at	BHLHE22	27319	basic helix-loop-helix family member e22	2.39267	0.0634064
202074_s_at	OPTN	10133	optineurin	2.39134	0
202643_s_at	TNFAIP3	7128	TNF alpha induced protein 3	2.38848	0
205966_at	TAF13	6884	TATA-box binding protein associated factor 13	2.38584	0.216918
210160_at	PAFAH1B2	5049	platelet activating factor acetylhydrolase 1b catalytic subunit 2	2.3847	0
237759_at	CD48	962	CD48 molecule	2.38092	0
232361_s_at	EHF	26298	ETS homologous factor	2.37623	0.0325807
216705_s_at	ADA	100	adenosine deaminase	2.37522	0.0634064
209305_s_at	GADD45B	4616	growth arrest and DNA damage inducible beta	2.37305	0.0325807
228230_at	HELZ2	85441	helicase with zinc finger 2	2.37227	0.645346
210807_s_at	SLC16A7	9194	solute carrier family 16 member 7	2.36982	0.354329
224781_s_at	RBM17	84991	RNA binding motif protein 17	2.36846	0
209304_x_at	GADD45B	4616	growth arrest and DNA damage inducible beta	2.36127	0
203571_s_at	ADIRF	10974	adipogenesis regulatory factor	2.35999	0.121094
229972_at	LOC101926963	101926963	uncharacterized LOC101926963	2.35841	0
210148_at	HIPK3	10114	homeodomain interacting protein kinase 3	2.35419	0
212372_at	MYH10	4628	myosin heavy chain 10	2.35344	0
231779_at	IRAK2	3656	interleukin 1 receptor associated kinase 2	2.35298	0.216918
232610_at	PARP14	54625	poly(ADP-ribose) polymerase family member 14	2.35113	0.354329
226345_at	ARL5B	221079	ADP ribosylation factor like GTPase 5B	2.34526	0
223298_s_at	NT5C3A	51251	5'-nucleotidase, cytosolic IIIA	2.34334	0.645346
206707_x_at	FAM65B	9750	family with sequence similarity 65 member B	2.34193	0.645346
224484_s_at	BRMS1L	84312	breast cancer metastasis-suppressor 1-like	2.34151	0.0325807
239704_at	RNF144B	255488	ring finger protein 144B	2.3414	0.354329
204935_at	PTPN2	5771	protein tyrosine phosphatase, non-receptor type 2	2.34061	0
200730_s_at	PTP4A1	7803	protein tyrosine phosphatase type IVA, member 1	2.33936	0.121094
206034_at	SERPINB8	5271	serpin family B member 8	2.33807	0
219895_at	TMEM255A	55026	transmembrane protein 255A	2.3346	0.645346
226190_at	MAP3K13	9175	mitogen-activated protein kinase kinase kinase 13	2.33319	0
217979_at	TSPAN13	27075	tetraspanin 13	2.33248	0.0325807
219312_s_at	ZBTB10	65986	zinc finger and BTB domain containing 10	2.33149	0.0325807
209850_s_at	CDC42EP2	10435	CDC42 effector protein 2	2.32288	0.121094
208653_s_at	CD164	8763	CD164 molecule	2.31945	0
1553380_at	PARP15	165631	poly(ADP-ribose) polymerase family member 15	2.31685	0.0634064
230954_at	NOL4L	140688	nucleolar protein 4 like	2.31644	0
210151_s_at	DYRK3	8444	dual specificity tyrosine phosphorylation regulated kinase 3	2.31483	0
219201_s_at	TWSG1	57045	twisted gastrulation BMP signaling modulator 1	2.31479	0.0634064
217553_at	STEAP1B	256227	STEAP family member 1B	2.31416	0.216918
203553_s_at	MAP4K5	11183	mitogen-activated protein kinase kinase kinase kinase 5	2.3136	0.0325807
1552423_at	ETV3	2117	ETS variant 3	2.31319	0
218113_at	TMEM2	23670	transmembrane protein 2	2.31178	0
211018_at	LSS	4047	lanosterol synthase (2,3-oxidosqualene-lanosterol cyclase)	2.3111	0.216918
216952_s_at	LMNB2	84823	lamin B2	2.30817	0
209882_at	RIT1	6016	Ras like without CAAX 1	2.3073	0
202779_s_at	UBE2S	27338	ubiquitin conjugating enzyme E2 S	2.30685	0.121094
218340_s_at	UBA6	55236	ubiquitin like modifier activating enzyme 6	2.29903	0.354329
218880_at	FOSL2	2355	FOS like 2, AP-1 transcription factor subunit	2.29821	0
213002_at	MARCKS	4082	myristoylated alanine rich protein kinase C substrate	2.29808	0
206917_at	GNA13	10672	G protein subunit alpha 13	2.29612	0.0634064
207574_s_at	GADD45B	4616	growth arrest and DNA damage inducible beta	2.29218	0
214007_s_at	TWF1	5756	twinfilin actin binding protein 1	2.29078	0
220049_s_at	PDCD1LG2	80380	programmed cell death 1 ligand 2	2.28928	0.0634064
216684_s_at	SS18	6760	SS18, nBAF chromatin remodeling complex subunit	2.28175	0
210007_s_at	GPD2	2820	glycerol-3-phosphate dehydrogenase 2	2.27757	0.0634064
204411_at	KIF21B	23046	kinesin family member 21B	2.27561	0.216918
201295_s_at	WSB1	26118	WD repeat and SOCS box containing 1	2.27058	0.354329
227621_at	WTAP	9589	Wilms tumor 1 associated protein	2.26838	0
237460_x_at	LINC01588	283551	long intergenic non-protein coding RNA 1588	2.26712	0.354329
225800_at	JAZF1	221895	JAZF zinc finger 1	2.26683	0.121094
219258_at	TIPIN	54962	TIMELESS interacting protein	2.26366	0.121094
212194_s_at	TM9SF4	9777	transmembrane 9 superfamily member 4	2.26307	0
215044_s_at	STAM2	10254	signal transducing adaptor molecule 2	2.26163	0
220012_at	ERO1B	56605	endoplasmic reticulum oxidoreductase 1 beta	2.25676	0.645346
1557359_at	LINC01268	285758	long intergenic non-protein coding RNA 1268	2.25638	0.121094
209924_at	CCL18	6362	C-C motif chemokine ligand 18	2.25513	0.645346
223767_at	GPR84	53831	G protein-coupled receptor 84	2.25307	0.354329
225331_at	CCDC50	152137	coiled-coil domain containing 50	2.25299	0.121094
207223_s_at	PTBP3	9991	polypyrimidine tract binding protein 3	2.25018	0
219480_at	SNAI1	6615	snail family transcriptional repressor 1	2.24768	0.216918
203716_s_at	DPP4	1803	dipeptidyl peptidase 4	2.24764	0
224197_s_at	C1QTNF1	114897	C1q and tumor necrosis factor related protein 1	2.24761	0.216918
204639_at	ADA	100	adenosine deaminase	2.24159	0.0325807
208194_s_at	STAM2	10254	signal transducing adaptor molecule 2	2.2396	0
225195_at	DPH3	285381	diphthamide biosynthesis 3	2.23806	0.0634064
216056_at	CD44	960	CD44 molecule (Indian blood group)	2.23684	0
243221_at	FAM20A	54757	FAM20A, golgi associated secretory pathway pseudokinase	2.2358	0.0634064
220363_s_at	ELMO2	63916	engulfment and cell motility 2	2.23411	0
1555759_a_at	CCL5	6352	C-C motif chemokine ligand 5	2.23262	0.216918
227530_at	AKAP12	9590	A-kinase anchoring protein 12	2.23139	0
202925_s_at	PLAGL2	5326	PLAG1 like zinc finger 2	2.22646	0
208598_s_at	HUWE1	10075	HECT, UBA and WWE domain containing 1, E3 ubiquitin protein ligase	2.21995	0
213951_s_at	PSMC3IP	29893	PSMC3 interacting protein	2.21957	0.0634064
232330_at	COA1	55744	cytochrome c oxidase assembly factor 1 homolog	2.21659	0.216918
217966_s_at	FAM129A	116496	family with sequence similarity 129 member A	2.20771	0.216918
226784_at	TWISTNB	221830	TWIST neighbor	2.20613	0.0634064
232593_at	NEURL3	93082	neuralized E3 ubiquitin protein ligase 3	2.20478	0.0634064
205153_s_at	CD40	958	CD40 molecule	2.20446	0.121094
205409_at	FOSL2	2355	FOS like 2, AP-1 transcription factor subunit	2.20369	0
226117_at	TIFA	92610	TRAF interacting protein with forkhead associated domain	2.20301	0
225751_at	RBM17	84991	RNA binding motif protein 17	2.20284	0
218319_at	PELI1	57162	pellino E3 ubiquitin protein ligase 1	2.20207	0.216918
219513_s_at	SH2D3A	10045	SH2 domain containing 3A	2.20181	0.0634064
224204_x_at	ARNTL2	56938	aryl hydrocarbon receptor nuclear translocator like 2	2.20055	0
235463_s_at	CERS6	253782	ceramide synthase 6	2.19657	0.0325807
201772_at	AZIN1	51582	antizyme inhibitor 1	2.19559	0
222870_s_at	B3GNT2	10678	UDP-GlcNAc:betaGal beta-1,3-N-acetylglucosaminyltransferase 2	2.19553	0.121094
227925_at	ST3GAL4-AS1	399972	ST3GAL4 antisense RNA 1 (head to head)	2.19465	0.354329
230050_at	NACC2	138151	NACC family member 2	2.192	0.121094
203865_s_at	ADARB1	104	adenosine deaminase, RNA specific B1	2.18961	0.354329
227983_at	RILPL2	196383	Rab interacting lysosomal protein like 2	2.18898	0.0634064
1558732_at	MAP4K4	9448	mitogen-activated protein kinase kinase kinase kinase 4	2.1865	0.354329
224308_s_at	INTS2	57508	integrator complex subunit 2	2.18564	0.216918
218647_s_at	YRDC	79693	yrdC N6-threonylcarbamoyltransferase domain containing	2.18532	0.0325807
203943_at	KIF3B	9371	kinesin family member 3B	2.18468	0.0325807
222108_at	AMIGO2	347902	adhesion molecule with Ig like domain 2	2.18426	0.645346
226893_at	ABL2	27	ABL proto-oncogene 2, non-receptor tyrosine kinase	2.18287	0
226460_at	FNIP2	57600	folliculin interacting protein 2	2.17852	0
215992_s_at	RAPGEF2	9693	Rap guanine nucleotide exchange factor 2	2.17739	0.0325807
202734_at	TRIP10	9322	thyroid hormone receptor interactor 10	2.17734	0
201548_s_at	KDM5B	10765	lysine demethylase 5B	2.17701	0
200796_s_at	MCL1	4170	BCL2 family apoptosis regulator	2.17553	0.645346
210644_s_at	LAIR1	3903	leukocyte associated immunoglobulin like receptor 1	2.17253	0.0325807
1553740_a_at	IRAK2	3656	interleukin 1 receptor associated kinase 2	2.16505	0.0634064
202647_s_at	NRAS	4893	neuroblastoma RAS viral oncogene homolog	2.16118	0
209378_s_at	CCSER2	54462	coiled-coil serine rich protein 2	2.16033	0
219364_at	DHX58	79132	DEXH-box helicase 58	2.15729	0.645346
229678_at	LINC01137	728431	long intergenic non-protein coding RNA 1137	2.15726	0.0634064
207057_at	SLC16A7	9194	solute carrier family 16 member 7	2.15625	0.645346
205322_s_at	MTF1	4520	metal regulatory transcription factor 1	2.1536	0.0634064
209954_x_at	SS18	6760	SS18, nBAF chromatin remodeling complex subunit	2.14952	0
221914_at	SYN1	6853	synapsin I	2.14601	0.0634064
218992_at	PLGRKT	55848	plasminogen receptor with a C-terminal lysine	2.1436	0.121094
203811_s_at	DNAJB4	11080	DnaJ heat shock protein family (Hsp40) member B4	2.14127	0.0325807
1556414_at	LINC00515	282566	long intergenic non-protein coding RNA 515	2.14088	0
223764_x_at	NIPSNAP3B	55335	nipsnap homolog 3B	2.13903	0.121094
223849_s_at	MOV10	4343	Mov10 RISC complex RNA helicase	2.13572	0.645346
214729_at	TWISTNB	221830	TWIST neighbor	2.13523	0
209628_at	NXT2	55916	nuclear transport factor 2 like export factor 2	2.13469	0
233899_x_at	ZBTB10	65986	zinc finger and BTB domain containing 10	2.13438	0.216918
210347_s_at	BCL11A	53335	B-cell CLL/lymphoma 11A	2.13248	0.0325807
1555399_a_at	DUSP16	80824	dual specificity phosphatase 16	2.13053	0.645346
201669_s_at	MARCKS	4082	myristoylated alanine rich protein kinase C substrate	2.13006	0
207196_s_at	TNIP1	10318	TNFAIP3 interacting protein 1	2.12949	0.0325807
221011_s_at	LBH	81606	limb bud and heart development	2.12813	0.645346
224229_s_at	AKT3	10000	AKT serine/threonine kinase 3	2.12379	0.216918
222693_at	FNDC3B	64778	fibronectin type III domain containing 3B	2.12148	0.354329
232304_at	PELI1	57162	pellino E3 ubiquitin protein ligase 1	2.12107	0.0325807
210285_x_at	WTAP	9589	Wilms tumor 1 associated protein	2.1189	0
244321_at	PGAP1	80055	post-GPI attachment to proteins 1	2.11846	0.216918
227333_at	DCUN1D3	123879	defective in cullin neddylation 1 domain containing 3	2.11836	0.0634064
208381_s_at	SGPL1	8879	sphingosine-1-phosphate lyase 1	2.11782	0
202245_at	LSS	4047	lanosterol synthase (2,3-oxidosqualene-lanosterol cyclase)	2.11104	0.216918
240573_at	LOC374443	374443	C-type lectin domain family 2 member D pseudogene	2.10977	0.121094
223276_at	SMIM3	85027	small integral membrane protein 3	2.10928	0.216918
210842_at	NRP2	8828	neuropilin 2	2.10913	0.645346
219393_s_at	AKT3	10000	AKT serine/threonine kinase 3	2.10842	0
235737_at	TSLP	85480	thymic stromal lymphopoietin	2.10468	0
202543_s_at	GMFB	2764	glia maturation factor beta	2.10204	0.0325807
221140_s_at	GPR132	29933	G protein-coupled receptor 132	2.10147	0.0634064
210405_x_at	TNFRSF10B	8795	TNF receptor superfamily member 10b	2.09619	0.216918
225224_at	NOL4L	140688	nucleolar protein 4 like	2.09602	0.216918
229946_at	FAM168B	130074	family with sequence similarity 168 member B	2.09538	0
222600_s_at	UBA6	55236	ubiquitin like modifier activating enzyme 6	2.095	0.645346
223452_s_at	ATL3	25923	atlastin GTPase 3	2.09257	0
1556601_a_at	SPATA13	221178	spermatogenesis associated 13	2.08956	0.354329
224399_at	PDCD1LG2	80380	programmed cell death 1 ligand 2	2.08796	0
1552830_at	FBXO39	162517	F-box protein 39	2.08783	0
209928_s_at	MSC	9242	musculin	2.08545	0.645346
203447_at	PSMD5	5711	proteasome 26S subunit, non-ATPase 5	2.0853	0.216918
202816_s_at	SS18	6760	SS18, nBAF chromatin remodeling complex subunit	2.08327	0
208536_s_at	BCL2L11	10018	BCL2 like 11	2.08257	0.216918
201943_s_at	CPD	1362	carboxypeptidase D	2.08129	0.0634064
1552323_s_at	FAM122C	159091	family with sequence similarity 122C	2.08074	0.216918
1552798_a_at	TLR4	7099	toll like receptor 4	2.07809	0
204157_s_at	SIK3	23387	SIK family kinase 3	2.07736	0.0325807
1553646_at	HDX	139324	highly divergent homeobox	2.07605	0.0325807
1553055_a_at	SLFN5	162394	schlafen family member 5	2.07561	0.354329
225205_at	KIF3B	9371	kinesin family member 3B	2.07552	0
204137_at	GPR137B	7107	G protein-coupled receptor 137B	2.07541	0
207614_s_at	CUL1	8454	cullin 1	2.07515	0
1555978_s_at	MYL12A	10627	myosin light chain 12A	2.06917	0.645346
241359_at	TLCD2	727910	TLC domain containing 2	2.06867	0.645346
203021_at	SLPI	6590	secretory leukocyte peptidase inhibitor	2.06588	0.354329
208092_s_at	FAM49A	81553	family with sequence similarity 49 member A	2.0646	0
212769_at	TLE3	7090	transducin like enhancer of split 3	2.06435	0.0325807
229021_at	MCTP2	55784	multiple C2 and transmembrane domain containing 2	2.06285	0
210790_s_at	SAR1A	56681	secretion associated Ras related GTPase 1A	2.06229	0.0325807
1554685_a_at	CEMIP	57214	cell migration inducing hyaluronan binding protein	2.06154	0.0634064
204835_at	POLA1	5422	DNA polymerase alpha 1, catalytic subunit	2.06148	0
209306_s_at	SWAP70	23075	SWAP switching B-cell complex 70kDa subunit	2.06093	0.0325807
206100_at	CPM	1368	carboxypeptidase M	2.06084	0.645346
214960_at	API5	8539	apoptosis inhibitor 5	2.05848	0.0325807
235059_at	RAB12	201475	RAB12, member RAS oncogene family	2.05803	0.121094
228996_at	RC3H1	149041	ring finger and CCCH-type domains 1	2.0563	0
210466_s_at	SERBP1	26135	SERPINE1 mRNA binding protein 1	2.05451	0.645346
200606_at	DSP	1832	desmoplakin	2.05352	0.0325807
211139_s_at	NAB1	4664	NGFI-A binding protein 1	2.05331	0
1558691_a_at	DOCK4	9732	dedicator of cytokinesis 4	2.05258	0
206383_s_at	G3BP2	9908	G3BP stress granule assembly factor 2	2.05243	0
227163_at	GSTO2	119391	glutathione S-transferase omega 2	2.05097	0.354329
222703_s_at	YRDC	79693	yrdC N6-threonylcarbamoyltransferase domain containing	2.05073	0
232213_at	PELI1	57162	pellino E3 ubiquitin protein ligase 1	2.05012	0.121094
222678_s_at	DCUN1D1	54165	defective in cullin neddylation 1 domain containing 1	2.0485	0
207388_s_at	PTGES	9536	prostaglandin E synthase	2.04509	0.645346
238528_at	UBR1	197131	ubiquitin protein ligase E3 component n-recognin 1	2.04497	0.0634064
210954_s_at	TSC22D2	9819	TSC22 domain family member 2	2.04458	0
203149_at	NECTIN2	5819	nectin cell adhesion molecule 2	2.04384	0
216015_s_at	NLRP3	114548	NLR family pyrin domain containing 3	2.04243	0.216918
1559701_s_at	NDST2	8509	N-deacetylase and N-sulfotransferase 2	2.04213	0
1558679_at	NOL4L	140688	nucleolar protein 4 like	2.03328	0
222979_s_at	SURF4	6836	surfeit 4	2.03325	0.0325807
218193_s_at	GOLT1B	51026	golgi transport 1B	2.03275	0.0325807
209211_at	KLF5	688	Kruppel like factor 5	2.03103	0.354329
207201_s_at	SLC22A1	6580	solute carrier family 22 member 1	2.02845	0.0634064
228505_s_at	TMEM170A	124491	transmembrane protein 170A	2.02721	0
210850_s_at	ELK1	2002	ELK1, ETS transcription factor	2.02688	0
218833_at	ZAK	51776	sterile alpha motif and leucine zipper containing kinase AZK	2.02674	0.0325807
212514_x_at	DDX3X	1654	DEAD-box helicase 3, X-linked	2.02311	0
227883_at	CCDC71L	168455	coiled-coil domain containing 71-like	2.0231	0.121094
203233_at	IL4R	3566	interleukin 4 receptor	2.0228	0
231907_at	ABL2	27	ABL proto-oncogene 2, non-receptor tyrosine kinase	2.02236	0
227938_s_at	DLL1	28514	delta like canonical Notch ligand 1	2.02086	0.216918
222757_s_at	ZAK	51776	sterile alpha motif and leucine zipper containing kinase AZK	2.02036	0.0325807
222943_at	GBA3	57733	glucosylceramidase beta 3 (gene/pseudogene)	2.01628	0.0325807
224024_at	ERGIC1	57222	endoplasmic reticulum-golgi intermediate compartment 1	2.01566	0.0325807
219736_at	TRIM36	55521	tripartite motif containing 36	2.01533	0.354329
1555638_a_at	SAMSN1	64092	SAM domain, SH3 domain and nuclear localization signals 1	2.01435	0.354329
212077_at	CALD1	800	caldesmon 1	2.01299	0
210935_s_at	WDR1	9948	WD repeat domain 1	2.0118	0.121094
220966_x_at	ARPC5L	81873	actin related protein 2/3 complex subunit 5 like	2.01015	0
208071_s_at	LAIR1	3903	leukocyte associated immunoglobulin like receptor 1	2.00986	0
221081_s_at	DENND2D	79961	DENN domain containing 2D	2.0097	0.0634064
222660_s_at	RNF38	152006	ring finger protein 38	2.00929	0.121094
206472_s_at	TLE3	7090	transducin like enhancer of split 3	2.00672	0
1553647_at	CDYL2	124359	chromodomain Y-like 2	2.00657	0.0325807
210999_s_at	GRB10	2887	growth factor receptor bound protein 10	2.00462	0.645346
211019_s_at	LSS	4047	lanosterol synthase (2,3-oxidosqualene-lanosterol cyclase)	2.00438	0.0325807
